# Supplementary material for: Runs of homozygosity reveal signatures of positive selection for reproduction traits in breed and non-breed horses
Source: BMC Genomics. 2015 Oct 9;16:764. doi: 10.1186/s12864-015-1977-3 (PMC4600213; doi:10.1186/s12864-015-1977-3)
Supplement: Additional file 6: — Theta estimations and neutrality test statistics for consensus and private ROHs. All private ROHs detected in the groups non-breed, breed and Hanoverian as well as in the region of KITLG were analyzed for Tajima’s D, Fu&Li F’s, Fu&Li’s D, Fay’s H, Zeng’s E using the software ANGSD (http://popgen.dk/angsd). (XLSX 18 kb) [file 12864_2015_1977_MOESM6_ESM.xlsx]

## Sheet: out3.thetas.gz
ROH region type	First position with data, last position with data	Chr (ECA)	Center of the window	tW (ThetaWatterson)	tP (pairwise)	tF (FuLi)	tH (fayH)	tL (L)	Tajima	fuf (Fu&Li F's)	fud (Fu&Li's D)	fayh (Fay's H)	zeng (Zeng's E)	nSites
shared in all 10 horses	13656676,15778472	28	7889236	2731.843285	2720.190690	2207.372445	1994.996914	2357.593808	-0.017902	0.344152	0.440145	0.264956	-0.150509	2111839
private ROH in breeds	2281286,2352627	6	1176313	94.095995	75.255528	119.295832	32.888467	54.071999	-0.835043	-0.845183	-0.603267	0.448118	-0.464821	71238
private ROH in breeds	41252672,25907831	8	12953915	55.046057	41.750729	86.919551	16.184357	28.967542	-1.00268	-1.465819	-1.288057	0.461288	-0.515708	54318
private ROH in Hanoverian	135530600,135573693	1	67786846	111.980326	80.796774	210.180646	55.747225	68.272000	-1.16258	-2.091623	-1.981074	0.222740	-0.426915	43092
private ROH in Hanoverian	13434735,48745235	4	24372617	9.643768	11.016353	5.099242	5.337329	8.176840	0.562337	0.983056	0.926093	0.571517	-0.158751	4882
private ROH in Hanoverian	70162066,81786700	6	40893350	128.905226	95.249426	209.934354	152.227542	123.738479	-1.0908	-1.613337	-1.422871	-0.440270	-0.043866	62375
private ROH in Hanoverian	50498336,50582995	8	25291497	155.116164	136.958146	153.299166	131.733212	134.345679	-0.489459	-0.191402	0.026574	0.033563	-0.146645	84659
private ROH in Hanoverian	9146140,9204195	12	4602097	98.076027	85.402819	90.187119	158.245659	121.824233	-0.539047	-0.088145	0.181323	-0.739285	0.264668	57231
private ROH in Hanoverian	30412967,85611904	14	42805952	43.817357	36.180962	57.829171	10.065740	23.123350	-0.721447	-0.876777	-0.705961	0.591179	-0.512873	1616
private ROH in Hanoverian	5973552,79806388	15	39903194	42.714356	45.436387	26.914030	18.287167	31.861776	0.26371	0.768913	0.815850	0.630354	-0.275829	3760
private ROH in Hanoverian	23766626,23821105	16	11910552	131.092461	100.781239	177.452364	155.118628	127.949933	-0.966083	-1.060781	-0.800673	-0.412875	-0.026237	54479
private ROH in Hanoverian	4841367,16310750	22	8155375	1.409448	2.101443	0.000358	0.879302	1.490373	1.50231	1.546502	1.229183	0.732567	0.047789	58
private ROH in Hanoverian	14656676,39218496	28	19609248	293.091388	261.841235	206.531283	136.840010	199.340622	-0.446651	0.344406	0.673514	0.425322	-0.350863	598522
private ROH in Hanoverian	16634998,16711978	31	8355989	142.047704	145.677747	154.982499	234.162922	189.920333	0.106813	-0.118910	-0.206372	-0.620590	0.368976	75409
private ROH in non-breed in 50-SNP windows	8453180,177634055	1	88817027	496.224611	500.620490	653.057561	415.417395	458.018936	0.037142	-0.561804	-0.722507	0.171298	-0.084515	295236
private ROH in non-breed in 50-SNP windows	79888517,85926439	2	42963219	265.101562	261.013214	221.706154	232.556046	246.784624	-0.064589	0.270457	0.373073	0.107039	-0.075775	276724
private ROH in non-breed in 50-SNP windows	54140166,92347841	3	46173920	677.258438	674.766816	455.278668	692.556476	683.661652	-0.01543	0.593169	0.749978	-0.026209	0.010381	383822
private ROH in non-breed in 50-SNP windows	2006511,56884187	4	28442093	328.686967	329.444537	263.271031	285.382197	307.413373	0.009657	0.367630	0.454162	0.133702	-0.071008	159613
private ROH in non-breed in 50-SNP windows	5352975,88969717	5	44484858	564.796542	447.861510	624.557557	612.828455	530.344983	-0.868188	-0.572356	-0.241988	-0.291414	-0.066966	354983
private ROH in non-breed in 50-SNP windows	46798367,72134774	6	36067387	64.045996	56.960293	70.569369	41.384971	49.172631	-0.459996	-0.380966	-0.227532	0.241702	-0.253125	42724
private ROH in non-breed in 50-SNP windows	9929774,85620317	7	42810158	104.037445	106.869612	70.969024	140.281157	123.575382	0.113603	0.624058	0.717219	-0.319716	0.205331	88420
private ROH in non-breed in 50-SNP windows	19746074,65773640	9	32886820	278.806827	262.912380	270.439117	307.484848	285.198614	-0.238789	-0.049256	0.068423	-0.159422	0.025145	170113
private ROH in non-breed in 50-SNP windows	14606245,58389144	10	29194572	3127.161931	3117.327047	2532.991013	3433.384815	3275.355960	-0.0132	0.342598	0.435639	-0.100878	0.052065	1596677
private ROH in non-breed in 50-SNP windows	8384586,41945734	11	20972867	96.389685	82.760487	51.269724	128.887692	105.824088	-0.589787	0.590179	1.054889	-0.476313	0.106974	76747
private ROH in non-breed in 50-SNP windows	20482,17556067	12	8778033	1.148540	2.029824	0.074220	1.364508	1.697165	2.23205	1.643964	1.066908	0.474347	0.379625	667
private ROH in non-breed in 50-SNP windows	18036672,32887855	13	16443927	249.634935	195.115109	348.232676	213.843530	204.479318	-0.914553	-1.118429	-0.899805	-0.074805	-0.198352	137563
private ROH in non-breed in 50-SNP windows	41060852,91460914	14	45730457	47.535060	37.988287	54.963413	52.665205	45.326748	-0.832289	-0.635334	-0.345995	-0.306412	-0.050496	36455
private ROH in non-breed in 50-SNP windows	70989370,70989753	15	35494876	0.000996	0.000354	0.003531	0.000019	0.000186	-0.076603	-0.106663	-0.098521	0.014167	-0.027543	383
private ROH in non-breed in 50-SNP windows	66073871,66073895	16	33036947	0.565680	0.843025	0.006860	0.421284	0.632155	1.15091	1.080421	0.845594	0.527993	0.076474	24
private ROH in non-breed in 50-SNP windows	2679677,17712663	18	8856331	656.342908	661.771076	495.036655	630.444903	646.107987	0.034686	0.464928	0.562308	0.047622	-0.017122	240632
private ROH in non-breed in 50-SNP windows	46698001,46797780	20	23398890	2.828896	2.407306	3.034325	5.590915	3.999110	-0.521435	-0.283314	-0.111400	-1.026644	0.388330	1848
private ROH in non-breed in 50-SNP windows	14424382,51106060	21	25553030	473.881647	470.002751	455.773075	439.728878	454.865819	-0.034317	0.054908	0.087342	0.063733	-0.044046	327298
private ROH in non-breed in 50-SNP windows	14951698,46427038	22	23213519	2667.184716	2443.411255	2561.519540	2175.929471	2309.670359	-0.352122	-0.081183	0.090824	0.100096	-0.147263	1388013
private ROH in non-breed in 50-SNP windows	4156065,53327187	23	26663593	184.145751	154.453516	350.652281	115.686766	135.070141	-0.674619	-1.938693	-2.054906	0.209827	-0.292020	64059
private ROH in non-breed in 50-SNP windows	7306194,43722790	24	21861395	772.307631	811.486389	485.023820	832.368853	821.927618	0.212789	0.773896	0.851428	-0.026981	0.070552	355294
private ROH in non-breed in 50-SNP windows	6724950,9010868	26	4505434	87.466708	78.850437	92.310275	47.027822	62.939128	-0.410629	-0.277563	-0.124571	0.362019	-0.306314	30209
private ROH in non-breed in 50-SNP windows	7296187,7374133	27	3687066	41.872136	46.980043	23.347330	54.957284	50.968664	0.504664	1.000131	0.975027	-0.188917	0.235791	32289
private ROH in non-breed in 50-SNP windows	4769017,35208630	28	17604315	1324.473489	1406.800920	1025.379837	1560.252620	1483.526754	0.260817	0.527656	0.517368	-0.115626	0.131907	833728
private ROH in non-breed in 50-SNP windows	21025984,31395846	29	15697923	327.438876	347.839615	174.191299	320.980416	334.410022	0.261055	0.968372	1.067983	0.081811	0.023357	155382
private ROH in non-breed in 50-SNP windows	655868,655870	31	327935	0.421764	0.151452	1.476064	0.008198	0.079825	-1.35406	-2.023456	-1.881201	0.222430	-0.477368	2
private ROH in non-breed in 500-SNP windows	35093301,36408439	22	18204219	82.133502	67.492169	90.031729	72.295196	69.893680	-0.742739	-0.494450	-0.216054	-0.058176	-0.162721	32409
private ROH in non-breed in 500-SNP windows	8394510,18000136	28	9000068	1203.749884	1303.163391	947.951811	1516.150880	1409.657116	0.346516	0.540619	0.486787	-0.176578	0.187882	860444
